# Supplementary material for: A Network of Circular RNA and MicroRNA Sequencing Provides Insights into Pigment Deposition of Changshun Blue Eggshell Chickens
Source: Genes (Basel). 2024 Jun 19;15(6):812. doi: 10.3390/genes15060812 (PMC11202489; doi:10.3390/genes15060812)
Supplement: Supplementary file 1 [file genes-15-00812-s001.zip]

Archive with 9 entries (7 files):
- SM Figure/
- SM Figure/SM Figure S1.Differential expression of miRNAs..jpg
- SM Figure/SM Figure S2. GO analysis of highly expressed differential miRNAs target genes.jpeg
- SM Table/
- SM Table/SM Table S1.et
- SM Table/SM Table S2.et
- SM Table/SM Table S3.et
- SM Table/SM Table S4.et
- SM Table/SM Table S5.et
